# Supplementary material for: Effects of cattle grazing on small mammal communities in the Hulunber meadow steppe
Source: PeerJ. 2016 Aug 23;4:e2349. doi: 10.7717/peerj.2349 (PMC5012293; doi:10.7717/peerj.2349)
Supplement: Supplemental Information 1 [file peerj-04-2349-s001.csv]

Sample	Month	Replicate	GrazingIntensity	Height	Cover	PlantBiom	PlantSpeciesRichness	GrassBiom	GrassProp	SoilHardness	GroundSquirrel	Pika	Vole	Hamster	Jerboa	Number	Richness	Diversity	Chao2	JackRichness	Simpson
1	6	1	0	11.7	34.44	145.76	17	6.6	4.53	270.75	0	1	0	0	0	1	1	0	1	1	1
2	6	2	0	17.72	37	132.05	15.6	11.67	8.84	288.25	0	1	0	0	0	1	1	0	1		1
3	6	3	0	15.61	38.5	141.3	16.2	8.57	6.07	275.5	0	2	0	0	0	2	1	0	1		1
4	6	1	0.23	13.32	47.22	145.29	17.3	12.31	8.47	306	3	2	0	0	0	5	2	0.67	2	3.67	1.923076923
5	6	2	0.23	14.05	42.14	105	22.4	9.15	8.71	300.5	3	0	1	0	0	4	2	0.56	2.84		1.6
6	6	3	0.23	13.83	44.3	127.6	18.7	10.33	8.1	296.7	2	1	0	0	0	3	2	0.64	3		1.8
7	6	1	0.46	10.78	43.33	92.58	18.7	9.24	9.98	289.75	6	0	0	0	0	6	1	0	1	1	1
8	6	2	0.46	12.18	44.5	93.75	22.2	11.17	11.91	327.75	4	0	0	0	0	4	1	0	1		1
9	6	3	0.46	11.45	41	96.5	20.1	9.95	10.31	311.2	4	0	0	0	0	4	1	0	1		1
10	6	1	0.92	5.53	36.5	86.56	18.4	6.89	7.96	299.5	3	0	0	0	0	3	1	0	1	1	1
11	6	2	0.92	9.13	40.63	98.76	22.2	10.56	10.69	315	2	0	0	0	0	2	1	0	1		1
12	6	3	0.92	7.6	38.7	91.3	19.8	8.62	9.44	303.4	3	0	0	0	0	3	1	0	1		1
13	7	1	0	23.95	62.5	207.39	19.9	60.77	29.3	294.8	0	2	0	0	0	2	1	0	2	3.67	1
14	7	2	0	28.26	71.5	242.34	20.5	54.9	22.65	295	2	1	2	0	0	5	3	1.05	2.75		2.777777778
15	7	3	0	24.21	64.12	233.6	20.3	57.1	24.44	289.3	0	2	1	0	0	3	2	0.64	3		1.8
16	7	1	0.23	23.87	59	159.93	19.2	61.29	38.32	315.6	1	4	1	0	0	6	3	0.87	2	3.67	2
17	7	2	0.23	25.3	64	186.03	22.2	58.49	31.44	285.65	0	3	0	0	0	3	1	0	2.76		1
18	7	3	0.23	20.64	61.5	163.41	18.8	59.4	36.35	302.2	0	2	2	0	0	4	2	0.69	3		2
19	7	1	0.46	13.42	60	108.2	22.9	23.67	21.88	333.85	14	2	0	0	0	16	2	0.38	1.34	2.67	1.28
20	7	2	0.46	16.06	62	142.6	23.5	26.81	18.8	386.35	2	0	0	0	0	2	1	0	1.66		1
21	7	3	0.46	13.77	58.15	121.5	23.2	24.8	20.41	363.4	5	0	0	0	0	5	1	0	2		1
22	7	1	0.92	14.96	56.5	131.27	23.8	26.66	20.31	418.5	29	0	0	0	1	30	2	0.15	2	2	1.06888361
23	7	2	0.92	13.74	61.67	170.29	21.6	21.1	12.39	373.1	18	0	0	0	1	19	2	0.21	2		1.110769231
24	7	3	0.92	12.12	57.43	144.8	22.5	22.4	15.47	395.8	13	0	0	0	2	15	2	0.39	2		1.300578035
25	8	1	0	22.91	79	246.33	24.6	56.75	23.04	294.35	2	1	0	2	0	5	3	1.05	2.33	5.33	2.777777778
26	8	2	0	28.12	75.5	233.87	19.6	93.69	40.06	234.85	4	0	0	0	0	4	1	0	3.55		1
27	8	3	0	23.66	76.1	238.5	21.3	87.3	36.6	267.2	3	1	1	0	0	5	3	0.95	4.33		2.272727273
28	8	1	0.23	23.57	68.5	226.69	21.4	88.23	38.92	313.4	6	1	3	0	0	10	3	0.9	2.66	3	2.173913043
29	8	2	0.23	26.11	80	149.93	19.4	68.32	45.57	275.6	2	2	0	0	0	4	2	0.69	3		2
30	8	3	0.23	20.12	65.4	197.9	20.8	75.5	38.15	299.1	4	2	1	0	0	7	3	0.96	3		2.333333333
31	8	1	0.46	9.24	56.25	120.82	20.9	31.18	25.81	331.05	10	0	0	0	0	10	1	0	1	1	1
32	8	2	0.46	14.26	64.44	101.67	19.8	22.48	22.11	338.9	8	0	0	0	0	8	1	0	1		1
33	8	3	0.46	10.34	58.4	108.34	20.1	26.7	24.64	341.7	5	0	0	0	0	5	1	0	1		1
34	8	1	0.92	11.16	52.6	113.17	25.4	17.35	15.33	414.25	13	0	0	0	1	14	2	0.26	2	3.67	1.152941176
35	8	2	0.92	14.91	57	100.53	20.7	29.78	29.62	412.45	11	1	0	0	0	12	2	0.29	2.83		1.180327869
36	8	3	0.92	10.95	55.5	102.75	22.5	22.6	22	405.5	8	0	0	0	1	9	2	0.35	3		1.246153846
37	9	1	0	21.07	68.5	270.62	14.7	122.54	45.28	250.85	0	3	1	3	0	7	3	1	3.33	4.67	2.578947368
38	9	2	0	23.94	75.56	227.58	16.3	187.19	82.25	217.9	2	1	2	2	0	7	4	1.35	3.66		3.769230769
39	9	3	0	21.33	71.43	246.55	14.5	153.8	62.38	236.6	0	3	3	1	0	7	3	1	4		2.578947368
40	9	1	0.23	17.47	66	218.04	15.2	98.49	45.17	301.8	1	2	4	4	0	11	4	1.26	3.01	4.67	3.27027027
41	9	2	0.23	21.16	77	223.4	16.7	158.74	71.06	326.4	0	1	1	0	0	2	2	0.69	3.73		2
42	9	3	0.23	18.03	69.21	211.2	14.8	113.2	53.6	307.3	0	1	3	2	0	6	3	1.01	4		2.571428571
43	9	1	0.46	6.14	54.5	67.12	15.5	19.11	28.47	355	2	0	2	0	0	4	2	0.69	2	6	2
44	9	2	0.46	8.64	56.88	88.54	14.3	25.62	28.94	400.65	6	1	0	1	0	8	3	0.74	3.35		1.684210526
45	9	3	0.46	7.88	51.61	75.3	16.9	24.7	32.8	388	5	0	0	0	0	5	1	0	6		1
46	9	1	0.92	4.48	48.5	51.92	18.5	8.58	16.53	430.7	6	0	0	0	0	6	1	0	1	1	1
47	9	2	0.92	8.32	51.25	51.89	11.2	17.19	33.13	408.7	11	0	0	0	0	11	1	0	1		1
48	9	3	0.92	6.21	47.59	48.5	15.8	12.3	25.36	411.4	6	0	0	0	0	6	1	0	1		1
49	10	1	0	16.39	42.5	177.95	11.4	53.33	29.97	297.4	0	2	1	5	0	8	3	0.9	3.32	4.67	2.133333333
50	10	2	0	20.31	53.5	164.3	11.1	66.54	40.5	221.95	2	1	6	2	0	11	4	1.17	3.68		2.688888889
51	10	3	0	18.45	46.25	147.5	10.2	58.5	39.66	255.1	0	3	3	2	0	8	3	1.08	4		2.909090909
52	10	1	0.23	12.36	46.43	89.44	10.9	41.15	46.01	338.9	0	2	0	2	0	4	2	0.69	3.02	4.67	2
53	10	2	0.23	15.14	56.82	144.56	10.6	65.58	45.37	384.25	0	2	8	5	0	15	3	0.97	3.72		2.419354839
54	10	3	0.23	14.83	51.63	122.9	9.5	51.3	41.74	345.3	1	1	4	2	0	8	4	1.21	4		2.909090909
55	10	1	0.46	8.52	34	97.92	10.8	14.87	15.19	391.05	0	1	0	0	0	1	1	0	1	2.67	1
56	10	2	0.46	7.54	37.86	70.02	11.6	8.03	11.47	445.2	1	0	0	0	0	1	1	0	2		1
57	10	3	0.46	7.53	35.15	68.3	11.7	12.2	17.86	423.9	1	0	0	0	0	1	1	0	2		1
58	10	1	0.92	4.52	39.44	45.17	11.2	12.21	27.03	483.7	1	0	0	0	0	1	1	0	1	1	1
59	10	2	0.92	7.31	37	53.75	11.5	12.16	22.62	412.6	3	0	0	0	0	3	1	0	1		1
60	10	3	0.92	5.75	35.23	49.6	10.9	10.5	21.17	455.8	1	0	0	0	0	1	1	0	1		1
